# Supplementary material for: Data of range of thoracic kyphosis and lumbar lordosis between line and staff personnel of armed forces in Kermanshah, Iran
Source: Data Brief. 2022 Apr 20;42:108194. doi: 10.1016/j.dib.2022.108194 (PMC9062410; doi:10.1016/j.dib.2022.108194)
Supplement: Supplementary file 1 [file mmc1.xls]

## Sheet: Experienced staff worker
	Staff group with more than 5 year of experience
	Age (year)	Weight (kg)	Height (cm)	Height of Curve (Centimeter)	Length of Curve (Centimeter)	Kyphosis Degree			Height of Curve (Centimeter)	Length of Curve (Centimeter)	Lordosis Degree
	28	70	180	34	340	45.2483			10	100	45.2483
	29	78	176	33	336	44.4605			9	85	47.8354
	30	80	176	26	327	36.1492			8	115	31.6889
	30	89	178	26	302	39.0862			11	146	34.283
	30	75	172	30	294	46.1472			7	126	25.3656
	30	89	188	32	295	48.9716			12	159	34.341
	27	72	170	24	295	36.9738			10	110	41.2272
	27	110	185	34	330	46.5825			9	130	31.5385
	30	85	170	24	305	35.7815			13	146	40.3976
	30	84	175	40	357	50.5324			14	146	43.4338
	28	78	176	24	315	34.6631			14	125	50.5129
	27	83	182	33	350	42.7238			8	135	27.0414
	26	84	181	23	320	32.7271			13	140	42.0911
	28	75	175	37	300	55.4359			12	150	36.368
	28	91	184	26	310	38.0962			14	138	45.8868
	30	100	185	24	326	33.5103			11	140	35.7291
	29	75	164	20	293	31.1014			9	130	31.5385
	29	80	184	35	334	47.356			13	110	53.2043
	30	90	180	34	319	48.1427			9	130	31.5385
	27	81	181	21	310	30.8685			7	117	27.299
	28	72	170	32	326	44.4364			11	126	39.6242
	30	72	171	23	280	37.3252			8	123	29.6516
	27	109	194	31	321	43.7357			7	120	26.6227
	27	72	180	25	320	35.5293			9	116	35.2882
	28	72	175	32	303	47.7161			12	137	39.7531
	30	70	172	26	284	41.5112			8	138	26.4588
	27	82	187	25	315	36.0841			11	150	33.3819
	30	74	176	28	260	48.6289			8	135	27.0414
	27	67	168	21	248	38.4557			8	130	28.0713
	27	90	182	34	285	53.6888			9	135	30.3843
	29	75	177	36	314	51.6683			10	135	33.7142
	30	78	175	33	305	48.8499			11	132	37.8564
	27	89	171	31	305	45.9705			8	117	31.1539
	30	86	185	34	307	49.9665			11	137	36.4985
	29	69	174	19	277	31.2511			8	125	29.1823
	27	91	185	33	299	49.7999			13	130	45.2483
	30	82	173	37	278	59.6343			8	125	29.1823
	29	80	176	36	327	49.6792			9	115	35.5901
	28	78	176	37	336	49.6911			9	90	45.2483
	28	70	180	22	340	29.5006			9	100	40.8236
	30	67	170	37	305	54.5613			16	123	58.3428
	29	68	184	36	290	55.7834			8	124	29.4151
	28	96	183	23	316	33.1356			12	139	39.1922
	30	98	184	21	309	30.9672			14	133	47.5636
	29	76	174	38	294	57.9864			7	135	23.687
	27	93	182	32	318	45.5254			9	129	31.7799
	26	86	171	26	310	38.0962			15	147	46.1472
	29	84	174	35	358	44.2624			8	144	25.3656
	30	89	177	33	303	49.1626			12	145	37.6
	27	74	172	31	294	47.6422			13	124	47.3772
mean	28.52	81.56	177.6	29.74	309.7	43.4961			10.28	128.74	36.4763
sd	1.31304	10.2263	6.09114	5.735	22.5662	7.98319			2.39932	15.1668	8.16067

## Sheet: Experienced line worker
Line group with more than 5 year of experience
		Age (age)	Weight (kg)	Height (cm)	Height of Curve(Centimeter)	Length of Curve (Centimeter)	Kyphosis Degree			Height of Curve (Centimeter)	Length of Curve (Centimeter)	Lordosis Degree
		29	88	180	23	349	30.0401			9	92	44.2892
		36	84	175	24	323	33.8171			8	120	30.3843
		27	74	182	24	318	34.341			6	99	27.6501
		28	98	188	35	367	43.2027			6	96	28.5054
		28	74	176	21	333	28.7596			6	100	27.3763
		26	94	170	34	385	40.0734			9	112	36.5276
		25	73	183	29	370	35.6427			6	100	27.3763
		34	75	183	27	355	34.603			6	105	26.0841
		31	68	170	29	314	41.8693			6	101	27.1077
		32	64	170	37	342	48.8457			8	103	35.3256
		25	82	176	33	330	45.2483			9	107	38.2037
		29	83	172	20	310	29.4151			10	118	38.4862
		27	66	178	30	349	39.027			18	132	61.032
		30	100	180	43	372	52.0783			13	145	40.6705
		29	80	178	40	382	47.3216			10	120	37.8564
		30	75	174	28	352	36.1648			17	120	63.2887
		30	84	172	32	376	38.6469			10	123	36.9492
		28	90	177	31	360	39.0944			13	140	42.0911
		27	95	180	29	347	37.9635			8	134	27.2413
		30	88	181	36	370	44.0556			11	140	35.7291
		26	85	175	31	345	40.7592			12	135	40.33
		30	77	174	43	380	51.0181			18	118	67.8774
		30	100	178	34	345	44.609			11	137	36.4985
		28	80	175	38	375	45.8357			11	118	42.252
		29	100	186	33	365	41.0061			8	127	28.7276
		30	101	180	21	365	26.2612			12	135	40.33
		30	100	174	37	345	48.4335			8	120	30.3843
		28	95	183	23	375	27.9787			11	153	32.7363
		30	85	175	35	332	47.6332			19	144	59.1421
		29	83	175	22	350	28.6666			13	145	40.6705
		28	86	172	28	330	38.5319			20	150	59.7369
		27	83	175	33	281	52.8811			11	115	43.3285
		28	76	177	23	323	32.4272			11	124	40.2504
		29	89	186	20	300	30.3843			13	141	41.7992
		30	92	178	34	330	46.5825			20	150	59.7369
		30	88	179	35	315	50.1247			12	129	42.1647
		29	87	183	30	323	42.1009			13	128	45.9366
		29	82	185	25	340	33.4699			13	131	44.9117
		28	76	174	28	290	43.7262			9	120	34.1295
		27	69	176	24	270	40.33			11	141	35.4797
		26	87	172	28	340	37.419			21	150	62.5808
		29	89	182	40	343	52.5249			8	98	37.0974
		30	85	177	25	330	34.4691			11	121	41.2272
		27	75	183	26	320	36.9265			8	100	36.368
		28	94	180	34	355	43.3827			8	99	36.7291
		28	74	173	30	333	40.8636			11	104	47.7857
		26	96	185	28	374	34.0696			8	115	31.6889
		26	75	180	22	365	27.5001			8	103	35.3256
		29	76	182	28	360	35.3739			8	106	34.341
		25	83	177	30	330	41.2272			10	107	42.3573
	mean	28.6	84.06	177.92	29.86	342.66	39.5345			10.92	121.42	40.082
	sd	2.10926	9.63923	4.57964	5.983	26.4395	7.18177			3.92709	17.2746	10.4752

## Sheet: New line worker
	New line group
	Age (years)	Weight (kg)	Height (Centimeter)	Height of Curve (Centimeter)	Length of Curve (Centimeter)	Kyphosis Degree			Height of Curve(Centimeter)	Length of Curve (Centimeter)	Lordosis Degree
	20	83	189	40	370	48.8111			8	107	34.0247
	18	73	170	24	287	37.9859			5	95	24.0406
	22	70	175	34	346	44.4833			8	95	38.2476
	29	72	185	28	290	43.7262			7	104	30.673
	21	72	178	22	305	32.8421			10	102	44.3833
	21	71	171	25	307	37.0083			7	87	36.5735
	19	65	170	32	350	41.4577			5	82	27.8171
	19	58	172	22	305	32.8421			6	102	26.8444
	24	85	177	41	340	54.248			6	89	30.7217
	21	105	178	18	323	25.4434			9	90	45.2483
	24	60	171	34	343	44.8626			11	113	44.0768
	25	95	185	20	353	25.8643			16	157	46.09
	22	67	175	34	308	49.8094			12	129	42.1647
	25	85	175	31	345	40.7592			12	135	40.33
	22	74	173	19	360	24.1068			19	135	62.8956
	23	75	173	30	362	37.651			16	137	52.5989
	23	81	172	40	385	46.9631			10	148	30.79
	20	68	182	25	357	31.8971			13	117	50.1247
	21	78	173	28	343	37.0974			14	125	50.5129
	23	54	176	31	336	41.8272			8	103	35.3256
	22	66	177	25	310	36.6563			13	140	42.0911
	23	78	181	22	281	35.604			11	124	40.2504
	23	77	176	34	343	44.8626			11	113	44.0768
	25	81	182	32	328	44.1721			12	112	48.3882
	25	79	179	29	311	42.2641			11	118	42.252
	21	84	180	21	309	30.9672			13	128	45.9366
	22	79	175	16	290	25.192			13	140	42.0911
	24	76	172	30	281	48.221			11	124	40.2504
	25	86	184	23	284	36.8085			12	127	42.8135
	25	94	189	37	303	54.9078			13	130	45.2483
	22	78	174	27	274	44.6044			10	108	41.9738
	23	81	177	28	294	43.1453			11	129	38.7203
	21	72	177	18	300	27.3763			11	105	47.3435
	21	72	173	24	310	35.2135			8	89	40.7737
	20	65	170	33	350	42.7238			5	90	25.3656
	19	60	176	31	300	46.7158			6	105	26.0841
	20	83	188	41	371	49.8629			9	108	37.8564
	18	73	174	24	290	37.6			5	96	23.7919
	22	70	175	32	340	42.6494			9	100	40.8236
	21	73	185	26	302	39.0862			7	103	30.9672
	22	84	176	28	340	37.419			9	90	45.2483
	21	82	177	16	298	24.5209			9	110	37.1802
	24	63	173	30	330	41.2272			11	115	43.3285
	22	68	174	29	300	43.777			11	120	41.5633
	25	94	184	20	350	26.0841			15	154	44.1021
	23	73	173	26	340	34.7886			13	126	46.646
	23	80	172	30	340	40.0395			10	138	32.9915
	21	78	174	24	330	33.1098			13	120	48.9097
	23	53	179	34	321	47.8514			8	110	33.1098
	21	80	177	19	330	26.28			11	124	40.2504
mean	22.18	75.46	176.86	27.74	323.3	38.8683			10.26	114.96	39.8782
sd	2.12555	10.3731	5.06694	6.48644	27.5542	7.97817			3.1286	18.3814	8.05856

## Sheet: New staff worker
			تازه وارد	New staff group
	Age (year)	Weight (kg)	Height (cm)	Height of Curve (Centimeter)	Length of Curve (Centimeter)	Kyphosis Degree			Height of Curve (Centimeter)	Length of Curve (Centimeter)	Lordosis Degree
	26	79	180	31	360	39.0944			8	115	31.6889
	27	64	174	34	340	45.2483			9	103	39.6585
	25	72	180	26	350	33.8092			8	115	31.6889
	27	69	179	33	333	44.851			8	72	50.1247
	25	70	176	38	340	50.4101			8	95	38.2476
	29	67	170	33	305	48.8499			19	123	68.6856
	29	67	184	39	295	59.253			12	125	43.4823
	25	68	188	38	340	50.4101			12	132	41.2272
	21	89	177	27	300	40.8236			13	145	40.6705
	25	78	180	26	319	37.0403			8	142	25.7198
	24	73	176	18	287	28.6037			11	144	34.752
	24	64	173	24	305	35.7815			10	120	37.8564
	25	97	190	24	321	34.0247			9	124	33.044
	25	60	170	33	306	48.695			10	123	36.9492
	25	100	185	33	309	48.2361			8	130	28.0713
	24	83	175	26	322	36.7011			19	115	73.1552
	24	72	170	26	308	38.339			9	105	38.9177
	23	80	179	15	320	21.4273			11	147	34.0532
	24	82	182	18	270	30.3843			9	142	28.9027
	25	63	173	29	295	44.5006			14	118	53.405
	25	87	184	22	305	32.8421			9	149	27.5582
	25	68	172	29	305	43.0763			8	88	41.2272
	20	78	172	20	317	28.7724			11	109	45.6525
	22	92	188	18	330	24.908			11	120	41.5633
	21	92	177	30	320	42.4866			9	120	34.1295
	24	65	171	20	277	32.874			10	150	30.3843
	24	77	177	30	294	46.1472			10	110	41.2272
	25	67	174	20	324	28.1571			9	123	33.3089
	24	67	177	26	305	38.709			9	122	33.578
	24	74	172	29	320	41.1011			11	125	39.9349
	26	104	186	34	344	44.7355			9	137	29.9458
	26	96	188	19	320	27.0938			9	129	31.7799
	24	60	174	26	298	39.6005			10	120	37.8564
	23	85	178	27	300	40.8236			10	135	33.7142
	24	67	176	21	274	34.8655			10	135	33.7142
	25	79	172	19	307	28.2297			11	118	42.252
	25	78	178	28	320	39.7125			12	130	41.8475
	22	82	175	26	310	38.0962			10	128	35.5293
	22	70	176	31	340	41.3458			10	95	47.5636
	23	69	179	33	333	44.851			9	72	56.1556
	20	64	174	34	340	45.2483			9	103	39.6585
	21	72	180	26	350	33.8092			11	115	43.3285
	24	79	180	37	360	46.4714			10	115	39.4707
	25	68	188	19	340	25.5135			12	132	41.2272
	24	63	172	25	300	37.8564			11	121	41.2272
	23	94	191	24	322	33.9206			9	123	33.3089
	25	61	170	30	305	44.5252			12	124	43.8245
	23	81	185	32	306	47.2615			10	132	34.4691
	24	82	174	27	320	38.3209			20	116	76.1168
	20	73	176	18	284	28.9027			11	143	34.9913
mean	24.1	75.82	177.94	27.02	315.9	38.7348			10.54	121.48	39.9369
sd	1.95093	11.1661	5.79025	6.08944	21.3544	7.9257			2.64351	17.3514	10.4914
